# Supplementary material for: Triethylamine inhibits influenza A virus infection and growth via mechanisms independent of viral neuraminidase and RNA-dependent RNA polymerase
Source: PLoS One. 2025 Aug 7;20(8):e0329964. doi: 10.1371/journal.pone.0329964 (PMC12331046; doi:10.1371/journal.pone.0329964)
Supplement: S1 Table — (XLSX) [file pone.0329964.s001.xlsx]

## Sheet: Table 1
Primers	Nucleotide sequences (5'→3')
A/PR/8/34 NP forward	gaatggtgctctctgcttttga
A/PR/8/34 NP reverse	tccactttccgtttactctcctg
A/PR/8/34 NS1 forward	gcgatgccccattccttg
A/PR/8/34 NS1 reverse	atccgctccactatctgctttc
A/PR/8/34 PA forward	aagtgccataggccaggtttc
A/PR/8/34 PA reverse	cctcatctccattccccatttc
A/PR/8/34 PB1 forward	gacaacaaacaccgaaactggag
A/PR/8/34 PB1 reverse	ccatcgcctccaatacacaatc
A/PR/8/34 PB2 forward	ggtgcttacgggcaatcttc
A/PR/8/34 PB2 reverse	tgttcgtctctcccactcactatc
A/PR/8/34 M1 forward	gcatcggtctcataggcaaatg
A/PR/8/34 M1 reverse	cctctgctgcttgctcactc
A/PR/8/34 M2 forward	gaaaggagggccttctacgg
A/PR/8/34 M2 reverse	tcgtcagcatccacagcac
18s ribosaomal RNA forward	cggacaggattgacagattg
18s ribosaomal RNA reverse	caaatcgctccaccaactaa
canine Ifn-b forward	ccagttccagaaggaggaca
canine Ifn-b reverse	tgtcccaggtgaagttttcc
canine Mx1 forward	gaatcctgtacccaatcatgtg
canine Mx1 reverse	taccttctcctcatattggct
canine b-actin forward	tgccttgaagttggaaaacg
canine b-actin reverse	ctggggcctaatgttctcaca
A/PR/8/34, influenza A Puerto Rico 8/34; NP, nucleoprotein; NS1, nonstructural protein 1; PA, PB1 and PB2, RNA polymerase subunits; M1, matrix protein 1; M2, matrix protein 2; Ifn-b, interferon-b; Mx1, myxovirus-resistant protein 1.
